# Supplementary material for: Tree Composition, Niche Characteristics, and Mammal Habitat Use Across Different Types of Forests in Wanglang Nature Reserve
Source: Animals (Basel). 2026 Mar 7;16(5):837. doi: 10.3390/ani16050837 (PMC12985036; doi:10.3390/ani16050837)
Supplement: Supplementary file 1 [file animals-16-00837-s001.zip]

Archive with 1 entries (1 files):
- animals-4139906-supplementary.pdf
